# Supplementary material for: Identification of Pathogenic Leptospira kirschneri Serogroup Grippotyphosa in Water Voles (Arvicola terrestris) from Ruminant Pastures in Puy-de-Dôme, Central France
Source: Pathogens. 2023 Feb 6;12(2):260. doi: 10.3390/pathogens12020260 (PMC9965961; doi:10.3390/pathogens12020260)
Supplement: Supplementary file 1 [file pathogens-12-00260-s001.zip]

Archive with 3 entries (3 files):
- S1 Table_eharran_mdpi_eharran.xlsx
- S2 Table_eharran_mdpi_eharran.xlsx
- S3 Table_eharran_mdpi_eharran.xlsx
