# Supplementary material for: Identification of Pathogenic Leptospira kirschneri Serogroup Grippotyphosa in Water Voles (Arvicola terrestris) from Ruminant Pastures in Puy-de-Dôme, Central France
Source: Pathogens. 2023 Feb 6;12(2):260. doi: 10.3390/pathogens12020260 (PMC9965961; doi:10.3390/pathogens12020260)
Supplement: Supplementary file 1 [file pathogens-12-00260-s001.zip › S1 Table_eharran_mdpi_eharran.xlsx]

## Sheet: Feuil1
S1 Table. List of the reference strains employed in the MAT antigen panel.
Serogroup	Serovar	Strain
Icterohaemorrhagiae	Icterohaemorrhagiae	ENVN
Icterohaemorrhagiae	Copenhageni	M 20
Australis	Muenchen	München C 90
Australis	Australis	Ballico
Australis	Bratislava	Jez Bratislava
Autumnalis	Autumnalis	Akiyami A
Autumnalis	Bim	1051
Ballum	Castellonis	Castellòn 3
Bataviae	Bataviae	Van Tienen
Canicola	Canicola	Hond Utrecht IV
Grippotyphosa	Grippotyphosa	Moskva V
Grippotyphosa	Vanderhoedoni	Kipod 179
Panama	Panama	CZ 214 K
Panama	Mangus	TRVL/CAREC 137774
Pomona	Pomona	Pomona
Pomona	Mozdok	5621
Pyrogenes	Pyrogenes	Salinem
Sejroe	Sejroe	M84
Sejroe	Saxkoebing	Mus 24
Sejroe	Wolffi	3705
Sejroe	Hardjo	Hardjoprajitno
Tarassovi	Tarassovi	Perepelitsin
