# Supplementary material for: Identification of Pathogenic Leptospira kirschneri Serogroup Grippotyphosa in Water Voles (Arvicola terrestris) from Ruminant Pastures in Puy-de-Dôme, Central France
Source: Pathogens. 2023 Feb 6;12(2):260. doi: 10.3390/pathogens12020260 (PMC9965961; doi:10.3390/pathogens12020260)
Supplement: Supplementary file 1 [file pathogens-12-00260-s001.zip › S2 Table_eharran_mdpi_eharran.xlsx]

## Sheet: BDD prepathozoon C_Vivant
S2 Table. Characteristics of voles in each sampled site and their 16S rtPCR results
Category	ID n°	Site	Weight (g)	Length nose-to-anus (cm)	Total lenght nose-to-tail (cm)	Sex	Age	Maturity	16S rtPCR
Euthanized	1	1	≤ 94*	16	21	Male	Juvenile	Immature	Negative
Euthanized	2	1	≤ 94*	14	19	Female	Juvenile	Immature	Positive
Euthanized	3	1	≤ 94*	13	18	Male	Juvenile	Immature	Positive
Euthanized	4	1	95	16	22	Female	Adult	Mature	Positive
Euthanized	5	1	110	17	23	Female	Adult	Mature	Positive
Euthanized	6	1	95	16	21	Male	Adult	Mature	Positive
Euthanized	7	1	110	18	24	Female	Adult	Mature	Positive
Euthanized	8	1	95	16	16	Male	Adult	Mature	Positive
Euthanized	9	1	100	16	23	Female	Adult	Mature	Positive
Euthanized	10	2	110	17	23	Male	Adult	Mature	Positive
Euthanized	11	2	105	17	24	Male	Adult	Mature	Positive
Euthanized	12	2	≤ 94*	17	24	Male	Juvenile	Immature	Positive
Euthanized	13	2	≤ 94*	12	17	Female	Juvenile	Immature	Positive
Euthanized	14	2	≤ 94*	14	19	Female	Juvenile	Immature	Positive
Euthanized	15	2	≤ 94*	13	17	Female	Juvenile	Immature	Positive
Euthanized	16	2	≤ 94*	15	20	Male	Juvenile	Immature	Positive
Euthanized	17	2	≤ 94*	14	20	Male	Juvenile	Immature	Positive
Euthanized	18	3	≤ 94*	15	21	Female	Adult	Immature	Positive
Euthanized	19	3	115	18	25	Female	Adult	Mature	Positive
Euthanized	20	3	≤ 94*	12	18	Male	Juvenile	Immature	Positive
Euthanized	21	3	100	17	24	Female	Adult	Mature	Positive
Euthanized	22	3	≤ 94*	15	22	Female	Adult	Mature	Positive
Euthanized	23	3	≤ 94*	15	21	Female	Adult	Mature	Positive
Euthanized	24	3	≤ 94*	16	21	Male	Adult	Mature	Positive
Euthanized	25	3	110	16	22	Male	Adult	Mature	Positive
Euthanized	26	3	≤ 94*	15	21	Female	Adult	Mature	Positive
Cold-stored	1	1	117.64	17	24	Female	Adult	Mature	Positive
Cold-stored	2	1	≤ 94*	12.9	17.5	Male	Juvenile	Immature	Positive
Cold-stored	3	1	104.14	16.1	22	Female	Adult	Mature	Positive
Cold-stored	4	1	106.3	16.5	22.1	Male	Adult	Mature	Positive
Cold-stored	5	1	≤ 94*	13.5	19.6	Female	Juvenile	Immature	Positive
Cold-stored	6	1	≤ 94*	14.8	19.4	Male	Juvenile	Immature	Positive
Cold-stored	7	1	96.68	17.5	22.6	Female	Adult	Mature	Positive
Cold-stored	8	2	≤ 94*	9.9	12.4	Male	Juvenile	Immature	Negative
Cold-stored	9	3	130.28	17.1	24	Female	Adult	Mature	Negative
Cold-stored	10	3	≤ 94*	12.3	16.9	Female	Juvenile	Immature	Negative
Cold-stored	11	3	≤ 94*	12	16.5	Female	Juvenile	Immature	Negative
Cold-stored	12	3	≤ 94*	15	21	Male	Adult	Mature	Negative
Cold-stored	13	3	≤ 94*	11.2	16	Male	Juvenile	Immature	Negative
Cold-stored	14	3	104.98	16.1	22.6	Male	Adult	Mature	Negative
Cold-stored	15	3	≤ 94*	12.1	16.5	Female	Juvenile	Immature	Negative
Cold-stored	16	3	≤ 94*	15.9	21.5	Female	Adult	Mature	Positive
Cold-stored	17	3	134.08	17	23.4	Female	Adult	Mature	Negative
Cold-stored	18	3	≤ 94*	14.5	20.1	Female	Juvenile	Immature	Positive
Cold-stored	19	3	≤ 94*	15.1	20.9	Male	Adult	Mature	Positive
Cold-stored	20	3	≤ 94*	12.1	17	Female	Juvenile	Immature	Negative
Abbreviation: *, corresponds to voles for which the exact weight could not be acquired due to a default in the electonic balance met for voles with a weight inferior or equal to 94g, solely.
