# Supplementary material for: Identification of Pathogenic Leptospira kirschneri Serogroup Grippotyphosa in Water Voles (Arvicola terrestris) from Ruminant Pastures in Puy-de-Dôme, Central France
Source: Pathogens. 2023 Feb 6;12(2):260. doi: 10.3390/pathogens12020260 (PMC9965961; doi:10.3390/pathogens12020260)
Supplement: Supplementary file 1 [file pathogens-12-00260-s001.zip › S3 Table_eharran_mdpi_eharran.xlsx]

## Sheet: Résultats MAT ovins
S3 Table. Distubution of antibodies titers among serum samples of sheep reacting to serovars in the Miscroscopic Agglutination Test
Session	Sheep Nbr	Card ID	Serovar(s)	Serogroup(s)	Titer(s)	Associated titer
1	1	8206	-	-	-	-
1	2	8293	-	-	-	-
1	3	8340	-	-	-	-
1	4	8403	-	-	-	-
1	5	8519	-	-	-	-
1	6	8523	-	-	-	-
1	7	8671	IH/COP	IH	1:100/1:100	100
1	8	8929	-	-	-	-
1	9	12874	-	-	-	-
1	10	50363	-	-	-	-
1	11	50467	-	-	-	-
1	12	50641	-	-	-	-
1	13	62335	GRIP	GRIP	100	100
1	14	62533	-	-	-	-
1	15	62743	-	-	-	-
1	16	72004	-	-	-	-
1	17	72116	-	-	-	-
1	18	72203	-	-	-	-
1	19	71311	IH/COP	IH	1:100/1:100	100
1	20	72416	-	-	-	-
1	21	72595	-	-	-	-
1	22	92053	-	-	-	-
1	23	92190	-	-	-	-
1	24	92343	-	-	-	-
1	25	92348	-	-	-	-
1	26	92359	-	-	-	-
1	27	92367	-	-	-	-
1	28	92455	-	-	-	-
1	29	92458	-	-	-	-
1	30	92460	SJ/SAX/HJ	SJ	1:100/1:200/1:100	200
2	31	62337	-	-	-	-
2	32	72447	-	-	-	-
2	33	41068	-	-	-	-
2	34	62701	-	-	-	-
2	35	72419	-	-	-	-
2	36	83047	-	-	-	-
2	37	40595	-	-	-	-
2	38	41231	-	-	-	-
2	39	83053	GRIP	GRIP	100	100
2	40	72019	-	-	-	-
2	41	83057	-	-	-	-
2	42	8246	-	-	-	-
2	43	83073	-	-	-	-
2	44	83089	-	-	-	-
2	45	8385	-	-	-	-
2	46	12065	-	-	-	-
2	47	83332	-	-	-	-
2	48	62797	-	-	-	-
2	49	12358	-	-	-	-
2	50	72159	-	-	-	-
2	51	62161	-	-	-	-
2	52	12097	-	-	-	-
2	53	62130	GRIP	GRIP	100	100
2	54	12290	-	-	-	-
2	55	12167	-	-	-	-
2	56	62260	-	-	-	-
2	57	830480	-	-	-	-
2	58	927240	-	-	-	-
2	59	62700	-	-	-	-
2	60	12011	-	-	-	-
Abbreviations: Nbr, number; ID, identification
